# Supplementary material for: The circadian E3 ligase complex SCFFBXL3+CRY targets TLK2
Source: Sci Rep. 2019 Jan 17;9:198. doi: 10.1038/s41598-018-36618-3 (PMC6336870; doi:10.1038/s41598-018-36618-3)
Supplement: Supplementary file 2 — Supplementary Table 1 [file 41598_2018_36618_MOESM2_ESM.xlsx]

## Sheet: Sheet1
Supplementary Table 1: Proteins Dectected in FLAG-FBXL3+HA-CRY complexes
		Number of Peptides Detected across three experiments
Gene Name	Description	Total	Negative	Positive	Positive Fraction
CRY2	Cryptochrome-2 OS=Homo sapiens GN=CRY2 PE=1 SV=2	4219	0	4219	1
TUBB1	Tubulin beta-1 chain OS=Homo sapiens GN=TUBB1 PE=1 SV=1	197	0	197	1
RPS11	40S ribosomal protein S11 OS=Homo sapiens GN=RPS11 PE=1 SV=3	148	0	148	1
SUGT1	Protein SGT1 homolog OS=Homo sapiens GN=SUGT1 PE=1 SV=3	136	0	136	1
IRS4	Insulin receptor substrate 4 OS=Homo sapiens GN=IRS4 PE=1 SV=1	99	0	99	1
FARSA	Phenylalanine--tRNA ligase alpha subunit OS=Homo sapiens GN=FARSA PE=1 SV=1	49	0	49	1
DNAJB6	DnaJ homolog subfamily B member 6 OS=Homo sapiens GN=DNAJB6 PE=1 SV=2	48	0	48	1
DNAJB6	DnaJ homolog subfamily B member 6 OS=Homo sapiens GN=DNAJB6 PE=1 SV=1	48	0	48	1
SLC25A4	ADP/ATP translocase 1 OS=Homo sapiens GN=SLC25A4 PE=1 SV=4	47	0	47	1
SLC25A13	Calcium-binding mitochondrial carrier protein Aralar2 OS=Homo sapiens GN=SLC25A13 PE=1 SV=2	42	0	42	1
TRIM28	Transcription intermediary factor 1-beta OS=Homo sapiens GN=TRIM28 PE=1 SV=5	39	0	39	1
ATAD3A	ATPase family AAA domain-containing protein 3A OS=Homo sapiens GN=ATAD3A PE=1 SV=2	36	0	36	1
TIMM50	Mitochondrial import inner membrane translocase subunit TIM50 OS=Homo sapiens GN=TIMM50 PE=1 SV=2	36	0	36	1
DDB1	DNA damage-binding protein 1 OS=Homo sapiens GN=DDB1 PE=1 SV=1	35	0	35	1
TLK2	Serine/threonine-protein kinase tousled-like 2 OS=Homo sapiens GN=TLK2 PE=1 SV=2	35	0	35	1
ADAR	Double-stranded RNA-specific adenosine deaminase OS=Homo sapiens GN=ADAR PE=1 SV=4	31	0	31	1
RPL17	60S ribosomal protein L17 OS=Homo sapiens GN=RPL17 PE=1 SV=3	31	0	31	1
RPL17-C18orf32	Protein RPL17-C18orf32 OS=Homo sapiens GN=RPL17-C18orf32 PE=3 SV=1	31	0	31	1
CRY1	Cryptochrome-1 OS=Homo sapiens GN=CRY1 PE=1 SV=1	4960	3	4957	0.999395
HNRNPH1	Heterogeneous nuclear ribonucleoprotein H OS=Homo sapiens GN=HNRNPH1 PE=1 SV=1	237	1	236	0.995781
HNRNPH2	Heterogeneous nuclear ribonucleoprotein H2 OS=Homo sapiens GN=HNRNPH2 PE=1 SV=1	135	1	134	0.992593
FBXL3	F-box/LRR-repeat protein 3 OS=Homo sapiens GN=FBXL3 PE=1 SV=1	7430	56	7374	0.992463
AIFM1	Apoptosis-inducing factor 1, mitochondrial OS=Homo sapiens GN=AIFM1 PE=1 SV=1	73	1	72	0.986301
HSPA2	Heat shock-related 70 kDa protein 2 OS=Homo sapiens GN=HSPA2 PE=1 SV=1	1460	27	1433	0.981507
SLC25A5	ADP/ATP translocase 2 OS=Homo sapiens GN=SLC25A5 PE=1 SV=7	100	2	98	0.98
HAT1	Histone acetyltransferase type B catalytic subunit OS=Homo sapiens GN=HAT1 PE=1 SV=1	47	1	46	0.978723
HSPA8	Heat shock cognate 71 kDa protein OS=Homo sapiens GN=HSPA8 PE=1 SV=1	1758	38	1720	0.978385
RPS27	40S ribosomal protein S27 OS=Homo sapiens GN=RPS27 PE=1 SV=3	367	8	359	0.978202
HSPA1L	Heat shock 70 kDa protein 1-like OS=Homo sapiens GN=HSPA1L PE=1 SV=2	1641	40	1601	0.975625
SLC25A6	ADP/ATP translocase 3 OS=Homo sapiens GN=SLC25A6 PE=1 SV=4	75	2	73	0.973333
HSPA7	Putative heat shock 70 kDa protein 7 OS=Homo sapiens GN=HSPA7 PE=5 SV=2	1330	36	1294	0.972932
HSPA6	Heat shock 70 kDa protein 6 OS=Homo sapiens GN=HSPA6 PE=1 SV=2	1452	41	1411	0.971763
RBM14	RNA-binding protein 14 OS=Homo sapiens GN=RBM14 PE=1 SV=2	34	1	33	0.970588
HSPA1A	Heat shock 70 kDa protein 1A OS=Homo sapiens GN=HSPA1A PE=1 SV=1	2189	71	2118	0.967565
HSPA1B	Heat shock 70 kDa protein 1B OS=Homo sapiens GN=HSPA1B PE=1 SV=1	2189	71	2118	0.967565
SLC25A3	Phosphate carrier protein, mitochondrial OS=Homo sapiens GN=SLC25A3 PE=1 SV=1	60	2	58	0.966667
RPS16	40S ribosomal protein S16 OS=Homo sapiens GN=RPS16 PE=1 SV=1	89	3	86	0.966292
STATH	Statherin OS=Homo sapiens GN=STATH PE=1 SV=2	225	8	217	0.964444
EEF1A1	Elongation factor 1-alpha 1 OS=Homo sapiens GN=EEF1A1 PE=1 SV=1	186	7	179	0.962366
EEF1A1P5	Putative elongation factor 1-alpha-like 3 OS=Homo sapiens GN=EEF1A1P5 PE=5 SV=1	185	7	178	0.962162
HNRNPF	Heterogeneous nuclear ribonucleoprotein F OS=Homo sapiens GN=HNRNPF PE=1 SV=3	84	4	80	0.952381
DNAJA1	DnaJ homolog subfamily A member 1 OS=Homo sapiens GN=DNAJA1 PE=1 SV=2	80	4	76	0.95
SERBP1	Plasminogen activator inhibitor 1 RNA-binding protein OS=Homo sapiens GN=SERBP1 PE=1 SV=2	80	4	76	0.95
PRKDC	DNA-dependent protein kinase catalytic subunit OS=Homo sapiens GN=PRKDC PE=1 SV=3	168	9	159	0.946429
TUBB3	Tubulin beta-3 chain OS=Homo sapiens GN=TUBB3 PE=1 SV=2	92	5	87	0.945652
#VALUE!	Uncharacterized protein OS=Homo sapiens PE=1 SV=1	92	5	87	0.945652
RPL28	60S ribosomal protein L28 OS=Homo sapiens GN=RPL28 PE=1 SV=1	72	4	68	0.944444
HSPH1	Heat shock protein 105 kDa OS=Homo sapiens GN=HSPH1 PE=1 SV=1	124	7	117	0.943548
ZNF90	Zinc finger protein 90 OS=Homo sapiens GN=ZNF90 PE=4 SV=2	52	3	49	0.942308
RPS14	40S ribosomal protein S14 OS=Homo sapiens GN=RPS14 PE=1 SV=3	195	13	182	0.933333
MCM7	DNA replication licensing factor MCM7 OS=Homo sapiens GN=MCM7 PE=1 SV=4	71	5	66	0.929577
EEF1A2	Elongation factor 1-alpha 2 OS=Homo sapiens GN=EEF1A2 PE=1 SV=1	121	9	112	0.92562
CFL1	Cofilin-1 OS=Homo sapiens GN=CFL1 PE=1 SV=1	67	5	62	0.925373
TUBB2B	Tubulin beta-2B chain OS=Homo sapiens GN=TUBB2B PE=1 SV=1	555	42	513	0.924324
RPS2	40S ribosomal protein S2 OS=Homo sapiens GN=RPS2 PE=1 SV=1	66	5	61	0.924242
TUBB8	Tubulin beta-8 chain OS=Homo sapiens GN=TUBB8 PE=1 SV=2	457	35	422	0.923414
#VALUE!	Tubulin beta-8 chain-like protein LOC260334 OS=Homo sapiens PE=1 SV=1	451	35	416	0.922395
TUBB2A	Tubulin beta-2A chain OS=Homo sapiens GN=TUBB2A PE=1 SV=1	554	43	511	0.922383
PHGDH	D-3-phosphoglycerate dehydrogenase OS=Homo sapiens GN=PHGDH PE=1 SV=4	110	9	101	0.918182
TUFM	Elongation factor Tu, mitochondrial OS=Homo sapiens GN=TUFM PE=1 SV=2	93	8	85	0.913978
HSP90AB2P	Putative heat shock protein HSP 90-beta 2 OS=Homo sapiens GN=HSP90AB2P PE=1 SV=2	133	12	121	0.909774
TUBB	Tubulin beta chain OS=Homo sapiens GN=TUBB PE=1 SV=2	650	59	591	0.909231
ATP2A2	Sarcoplasmic/endoplasmic reticulum calcium ATPase 2 OS=Homo sapiens GN=ATP2A2 PE=1 SV=1	42	4	38	0.904762
IMMT	MICOS complex subunit MIC60 OS=Homo sapiens GN=IMMT PE=1 SV=2	42	4	38	0.904762
TUBA1C	Tubulin alpha chain OS=Homo sapiens GN=TUBA1C PE=1 SV=1	324	31	293	0.904321
TUBA1B	Tubulin alpha-1B chain OS=Homo sapiens GN=TUBA1B PE=1 SV=1	333	32	301	0.903904
TUBA1A	Tubulin alpha-1A chain OS=Homo sapiens GN=TUBA1A PE=1 SV=1	332	32	300	0.903614
HSP90AB1	Heat shock protein HSP 90-beta OS=Homo sapiens GN=HSP90AB1 PE=1 SV=4	405	40	365	0.901235
HSP90AA1	Heat shock protein HSP 90-alpha OS=Homo sapiens GN=HSP90AA1 PE=1 SV=5	296	30	266	0.898649
HSPA9	Stress-70 protein, mitochondrial OS=Homo sapiens GN=HSPA9 PE=1 SV=2	126	13	113	0.896825
HSP90AA2P	Heat shock protein HSP 90-alpha A2 OS=Homo sapiens GN=HSP90AA2P PE=1 SV=2	106	11	95	0.896226
ATP1A1	Sodium/potassium-transporting ATPase subunit alpha-1 OS=Homo sapiens GN=ATP1A1 PE=1 SV=1	114	12	102	0.894737
HSPA4L	Heat shock 70 kDa protein 4L OS=Homo sapiens GN=HSPA4L PE=1 SV=3	75	8	67	0.893333
TUBA4A	Tubulin alpha-4A chain OS=Homo sapiens GN=TUBA4A PE=1 SV=1	129	14	115	0.891473
DIS3	Exosome complex exonuclease RRP44 OS=Homo sapiens GN=DIS3 PE=1 SV=2	55	6	49	0.890909
TUBB4B	Tubulin beta-4B chain OS=Homo sapiens GN=TUBB4B PE=1 SV=1	603	66	537	0.890547
TUBA3C	Tubulin alpha-3C/D chain OS=Homo sapiens GN=TUBA3C PE=1 SV=3	228	25	203	0.890351
TUBB4A	Tubulin beta-4A chain OS=Homo sapiens GN=TUBB4A PE=1 SV=2	316	36	280	0.886076
HSP90AB3P	Putative heat shock protein HSP 90-beta-3 OS=Homo sapiens GN=HSP90AB3P PE=5 SV=1	213	28	185	0.868545
ATP1A3	Sodium/potassium-transporting ATPase subunit alpha-3 OS=Homo sapiens GN=ATP1A3 PE=1 SV=1	67	9	58	0.865672
RPS3	40S ribosomal protein S3 OS=Homo sapiens GN=RPS3 PE=1 SV=2	232	32	200	0.862069
RPS27L	40S ribosomal protein S27 OS=Homo sapiens GN=RPS27L PE=1 SV=1	58	8	50	0.862069
ATP1A2	Sodium/potassium-transporting ATPase subunit alpha OS=Homo sapiens GN=ATP1A2 PE=1 SV=1	65	9	56	0.861538
RPS27A	Ubiquitin-40S ribosomal protein S27a OS=Homo sapiens GN=RPS27A PE=1 SV=2	778	108	670	0.861183
UBA52	Ubiquitin-60S ribosomal protein L40 OS=Homo sapiens GN=UBA52 PE=1 SV=2	777	108	669	0.861004
FASN	Fatty acid synthase OS=Homo sapiens GN=FASN PE=1 SV=1	57	8	49	0.859649
TCP1	T-complex protein 1 subunit alpha OS=Homo sapiens GN=TCP1 PE=1 SV=1	104	15	89	0.855769
UBB	Polyubiquitin-B OS=Homo sapiens GN=UBB PE=1 SV=1	793	115	678	0.854981
RPL12	60S ribosomal protein L12 OS=Homo sapiens GN=RPL12 PE=1 SV=1	48	7	41	0.854167
UBC	Polyubiquitin-C OS=Homo sapiens GN=UBC PE=1 SV=3	826	126	700	0.847458
TUBA3E	Tubulin alpha-3E chain OS=Homo sapiens GN=TUBA3E PE=1 SV=2	155	24	131	0.845161
DDX3X	ATP-dependent RNA helicase DDX3X OS=Homo sapiens GN=DDX3X PE=1 SV=1	62	10	52	0.83871
TUBB6	Tubulin beta-6 chain OS=Homo sapiens GN=TUBB6 PE=1 SV=1	54	9	45	0.833333
HSP90AB4P	Putative heat shock protein HSP 90-beta 4 OS=Homo sapiens GN=HSP90AB4P PE=5 SV=1	71	12	59	0.830986
HSPA5	78 kDa glucose-regulated protein OS=Homo sapiens GN=HSPA5 PE=1 SV=2	145	25	120	0.827586
RPL23	60S ribosomal protein L23 OS=Homo sapiens GN=RPL23 PE=1 SV=1	90	16	74	0.822222
PCNA	Proliferating cell nuclear antigen OS=Homo sapiens GN=PCNA PE=1 SV=1	51	10	41	0.803922
PCBP1	Poly(rC)-binding protein 1 OS=Homo sapiens GN=PCBP1 PE=1 SV=2	53	11	42	0.792453
PCBP2	Poly(rC)-binding protein 2 OS=Homo sapiens GN=PCBP2 PE=1 SV=1	51	11	40	0.784314
ATP5A1	ATP synthase subunit alpha, mitochondrial OS=Homo sapiens GN=ATP5A1 PE=1 SV=1	113	25	88	0.778761
RPS18	40S ribosomal protein S18 OS=Homo sapiens GN=RPS18 PE=1 SV=3	101	23	78	0.772277
YWHAZ	14-3-3 protein zeta/delta OS=Homo sapiens GN=YWHAZ PE=1 SV=1	64	15	49	0.765625
RPL13	60S ribosomal protein L13 OS=Homo sapiens GN=RPL13 PE=1 SV=4	43	11	32	0.744186
HRNR	Hornerin OS=Homo sapiens GN=HRNR PE=1 SV=2	60	16	44	0.733333
TXN	Thioredoxin OS=Homo sapiens GN=TXN PE=1 SV=3	62	17	45	0.725806
POTEKP	Putative beta-actin-like protein 3 OS=Homo sapiens GN=POTEKP PE=5 SV=1	45	13	32	0.711111
HSPD1	60 kDa heat shock protein, mitochondrial OS=Homo sapiens GN=HSPD1 PE=1 SV=2	147	44	103	0.70068
KIF11	Kinesin-like protein KIF11 OS=Homo sapiens GN=KIF11 PE=1 SV=2	239	72	167	0.698745
HSP90B1	Endoplasmin OS=Homo sapiens GN=HSP90B1 PE=1 SV=1	60	20	40	0.666667
DDX17	Probable ATP-dependent RNA helicase DDX17 OS=Homo sapiens GN=DDX17 PE=4 SV=1	65	22	43	0.661538
APOD	Apolipoprotein D OS=Homo sapiens GN=APOD PE=1 SV=1	53	18	35	0.660377
YWHAE	14-3-3 protein epsilon OS=Homo sapiens GN=YWHAE PE=1 SV=1	58	20	38	0.655172
VCP	Transitional endoplasmic reticulum ATPase OS=Homo sapiens GN=VCP PE=1 SV=4	73	26	47	0.643836
CCT8	T-complex protein 1 subunit theta OS=Homo sapiens GN=CCT8 PE=1 SV=4	61	22	39	0.639344
POTEE	POTE ankyrin domain family member E OS=Homo sapiens GN=POTEE PE=2 SV=3	85	32	53	0.623529
IGHV1-45	Immunoglobulin heavy variable 1-45 OS=Homo sapiens GN=IGHV1-45 PE=3 SV=1	96	37	59	0.614583
EEF2	Elongation factor 2 OS=Homo sapiens GN=EEF2 PE=1 SV=4	111	44	67	0.603604
PKM	Pyruvate kinase PKM OS=Homo sapiens GN=PKM PE=1 SV=4	54	22	32	0.592593
POTEF	POTE ankyrin domain family member F OS=Homo sapiens GN=POTEF PE=1 SV=2	78	32	46	0.589744
PRDX1	Peroxiredoxin-1 OS=Homo sapiens GN=PRDX1 PE=1 SV=1	60	25	35	0.583333
TRIM21	E3 ubiquitin-protein ligase TRIM21 OS=Homo sapiens GN=TRIM21 PE=1 SV=1	61	28	33	0.540984
LDHB	L-lactate dehydrogenase B chain OS=Homo sapiens GN=LDHB PE=1 SV=2	63	32	31	0.492063
LCN1	Lipocalin-1 OS=Homo sapiens GN=LCN1 PE=1 SV=1	299	169	130	0.434783
HP	Haptoglobin OS=Homo sapiens GN=HP PE=1 SV=1	409	240	169	0.413203
DSG1	Desmoglein-1 OS=Homo sapiens GN=DSG1 PE=1 SV=2	84	53	31	0.369048
ACTB	Actin, cytoplasmic 1 OS=Homo sapiens GN=ACTB PE=1 SV=1	338	219	119	0.352071
ACTG1	Actin, cytoplasmic 2 OS=Homo sapiens GN=ACTG1 PE=1 SV=1	338	219	119	0.352071
LCN1P1	Putative lipocalin 1-like protein 1 OS=Homo sapiens GN=LCN1P1 PE=5 SV=1	125	81	44	0.352
LTF	Lactotransferrin OS=Homo sapiens GN=LTF PE=1 SV=1	292	191	101	0.34589
FLG2	Filaggrin-2 OS=Homo sapiens GN=FLG2 PE=1 SV=1	117	77	40	0.34188
DSP	Desmoplakin OS=Homo sapiens GN=DSP PE=1 SV=3	250	170	80	0.32
ANXA2	Annexin A2 OS=Homo sapiens GN=ANXA2 PE=1 SV=2	145	100	45	0.310345
ANXA2P2	Putative annexin A2-like protein OS=Homo sapiens GN=ANXA2P2 PE=5 SV=2	101	70	31	0.306931
LYZ	Lysozyme C OS=Homo sapiens GN=LYZ PE=1 SV=1	113	80	33	0.292035
ALB	Serum albumin OS=Homo sapiens GN=ALB PE=1 SV=2	8684	6352	2332	0.26854
DEFA1	Neutrophil defensin 1 OS=Homo sapiens GN=DEFA1 PE=1 SV=1	127	94	33	0.259843
DEFA3	Neutrophil defensin 3 OS=Homo sapiens GN=DEFA3 PE=1 SV=1	127	94	33	0.259843
ACTG2	Actin, gamma-enteric smooth muscle OS=Homo sapiens GN=ACTG2 PE=1 SV=1	324	247	77	0.237654
DCD	Dermcidin OS=Homo sapiens GN=DCD PE=1 SV=2	359	276	83	0.231198
ACTA2	Actin, aortic smooth muscle OS=Homo sapiens GN=ACTA2 PE=1 SV=1	803	726	77	0.0958904
ACTC1	Actin, alpha cardiac muscle 1 OS=Homo sapiens GN=ACTC1 PE=1 SV=1	804	727	77	0.0957711
ACTA1	Actin, alpha skeletal muscle OS=Homo sapiens GN=ACTA1 PE=1 SV=1	799	725	74	0.0926158
